# Supplementary material for: Butyrate modifies intestinal barrier function in IPEC-J2 cells through a selective upregulation of tight junction proteins and activation of the Akt signaling pathway
Source: PLoS One. 2017 Jun 27;12(6):e0179586. doi: 10.1371/journal.pone.0179586 (PMC5487041; doi:10.1371/journal.pone.0179586)
Supplement: S1 Text — Raw data used for data summaries are presented as shown. (XLSX) [file pone.0179586.s003.xlsx]

## Sheet: Sheet1
	Figure 1A TEER	0 h		12 h		24 h			Figure 1B Dextran	Mean	SE
		Mean	SE	Mean	SE	Mean	SE		Control	1	0.0658463
	Control	413.28	11.228	373.24	18.6426	374.36	16.3802		0.1mM Br	0.869896	0.0550033
	0.1mM Br	473.2	11.1016	424.2	13.7276	415.8	11.8651		1mM Br	0.673009	0.0419582
	1mM Br	680.4	19.3693	629.16	18.5921	556.92	20.9452		LPS	1.32093	0.0857483
	LPS	426.16	13.3815	366.24	15.1165	316.12	21.7771		0.1mM Br + LPS	1.33057	0.161171
	0.1mM Br + LPS	491.96	19.7587	389.48	12.3993	356.16	17.3931		1mM Br + LPS	0.619489	0.0452459
	1mM Br + LPS	658.84	22.7582	595.84	29.4874	466.2	20.8702
	Figure 2A Claudin-1	4h		8h			Figure 2B Claudin-3	4h		8h			Figure 2C Claudin-4	4h		8h
		Mean	SE	Mean	SE			Mean	SE	Mean	SE			Mean	SE	Mean	SE
	Control	1	0.253995	1	0.0748632		Control	1	0.0157782	1	0.0776323		Control	1	0.0972367	1	0.0596996
	0.1mM Br	1.42463	0.237294	0.995698	0.033363		0.1mM Br	1.08974	0.0660161	0.900152	0.0883418		0.1mM Br	1.25471	0.0682313	1.20814	0.0584689
	1mM Br	1.54603	0.255341	0.995224	0.185388		1mM Br	1.23414	0.0334428	1.19532	0.0370412		1mM Br	1.30955	0.0816952	1.48685	0.0486186
	LPS	1.07431	0.147445	0.953144	0.301407		LPS	0.98633	0.0401412	0.769069	0.0577983		LPS	0.958547	0.05823	1.05955	0.0753641
	0.1mM Br + LPS	1.31645	0.239317	0.870395	0.279262		0.1mM Br + LPS	1.05083	0.0795719	0.869241	0.0333484		0.1mM Br + LPS	1.19695	0.0943915	1.20027	0.133173
	1mM Br + LPS	1.67195	0.308731	0.79011	0.244894		1mM Br + LPS	1.19218	0.0379114	0.995997	0.0279382		1mM Br + LPS	1.30034	0.0684389	1.51708	0.111274
	Figure 2D Occludin	4h		8h			Figure 2E ZO-1	4h		8h
		Mean	SE	Mean	SE			Mean	SE	Mean	SE
	Control	1	0.161601	1	0.0634879		Control	1	0.0459085	1	0.07079
	0.1mM Br	1.29243	0.180274	1.05781	0.0806085		0.1mM Br	1.08812	0.145614	0.965238	0.0152106
	1mM Br	1.11776	0.155739	1.13499	0.0934451		1mM Br	0.85121	0.0453643	0.965303	0.0853648
	LPS	1.16225	0.157765	1.12655	0.168603		LPS	0.853812	0.043377	0.837625	0.0347081
	0.1mM Br + LPS	1.2678	0.208912	1.03509	0.152474		0.1mM Br + LPS	0.881746	0.0972205	0.863323	0.0570393
	1mM Br + LPS	1.06559	0.133044	1.18738	0.144084		1mM Br + LPS	0.839043	0.0153468	0.776038	0.0287007
	Figure 3B	4h									8h
		Claudin-3		Claudin-4		ZO-1					Claudin-3		Claudin-4		ZO-1
		Mean	SE	Mean	SE	Mean	SE				Mean	SE	Mean	SE	Mean	SE
	Control	0.541727	0.0434524	0.416713	0.0334249	0.51184	0.0494714			Control	0.391936	0.0583303	0.451767	0.0821623	0.537515	0.0892955
	0.1mM Br	0.530846	0.0601238	0.408343	0.046249	0.497071	0.0537091			0.1mM Br	0.370312	0.0790049	0.512439	0.106955	0.559437	0.0881694
	1mM Br	0.747427	0.0489889	0.479137	0.0220355	0.574501	0.082356			1mM Br	0.610464	0.0732145	0.56284	0.0845531	0.526602	0.093138
	LPS	0.23541	0.028393	0.181084	0.0218408	0.277607	0.0591036			LPS	0.20188	0.0434826	0.269457	0.0282602	0.247746	0.062838
	0.1mM Br + LPS	0.395046	0.0795876	0.327866	0.0646522	0.310886	0.0840929			0.1mM Br + LPS	0.30982	0.0401597	0.408745	0.0836167	0.280032	0.0535448
	1mM Br + LPS	0.728693	0.12294	0.536172	0.161749	0.324012	0.0561923			1mM Br + LPS	0.434438	0.0592082	0.676194	0.0680979	0.306372	0.0618904
	Figure 4A	TLR4		IL-10		IL-1β		MCP-1		IL-8		TNFα			Table 4B	IL-8
		Mean	SE	Mean	SE	Mean	SE	Mean	SE	Mean	SE	Mean	SE			Mean	SE
	Control	1	0.0807304	1	0.279074	1	0.307537	1	0.253304	1	0.248025	1	0.259533		Control	429.139	41.555
	0.1mM Br	0.983317	0.0765408	1.73539	0.463105	1.24107	0.510336	0.911052	0.191214	1.48537	0.272616	0.785285	0.207724		0.1mM Br	440.449	34.8189
	1mM Br	0.751026	0.0589518	1.33175	0.317871	0.805411	0.35029	2.22868	0.305134	2.21495	0.221709	2.01239	0.324221		1mM Br	633.431	36.8551
	LPS	1.28414	0.061314	1.59478	0.411653	2.13946	0.453638	8.52887	0.440179	11.9005	0.909553	15.88	2.38469		LPS	3107.11	65.7059
	0.1mM Br + LPS	1.31364	0.151711	1.58551	0.451448	2.7698	0.497491	9.94988	1.2654	13.1822	1.62765	18.4213	2.70416		0.1mM Br + LPS	3309.42	89.4508
	1mM Br + LPS	0.879615	0.0513048	3.24146	0.613056	5.03929	0.675582	13.2642	0.871263	17.4252	1.54354	27.4599	3.76256		1mM Br + LPS	3651.53	82.8482
		4h									8h
	Figure 5B	p-Akt		Akt		pAkt/Akt					p-Akt		Akt		pAkt/Akt
		Mean	SE	Mean	SE	Mean	SE				Mean	SE	Mean	SE	Mean	SE
	Control	0.380309	0.0802983	1.14819	0.0809208	0.327916	0.054878			Control	0.528508	0.0192265	0.834032	0.022661	0.573527	0.0346949
	0.1mM Br	0.359535	0.0314033	0.821556	0.0866134	0.4431	0.038176			0.1mM Br	0.603169	0.0439271	0.809428	0.0305097	0.745124	0.014746
	1mM Br	0.474744	0.0263258	1.00358	0.110779	0.485543	0.0637469			1mM Br	0.582617	0.0270751	0.764324	0.0356613	0.765564	0.0711428
	LPS	0.214366	0.0320257	0.67911	0.106961	0.316327	0.0262594			LPS	0.320348	0.0707484	0.55636	0.0270773	0.572449	0.109592
	0.1mM Br + LPS	0.193759	0.0291473	0.752272	0.121339	0.258714	0.0373333			0.1mM Br + LPS	0.308878	0.0444055	0.471658	0.0542775	0.6527	0.0190361
	1mM Br + LPS	0.365004	0.0666351	0.873639	0.0684759	0.41179	0.0497971			1mM Br + LPS	0.588342	0.105175	0.524395	0.0127827	1.12747	0.128048
		4h									8h
	Figure 6B	p-4E-BP1		4E-BP1		p4E-BP1/Total					p-4E-BP1		4E-BP1		p4E-BP1/Total
		Mean	SE	Mean	SE	Mean	SE				Mean	SE	Mean	SE	Mean	SE
	Control	0.974831	0.0628029	2.68764	0.142581	0.366044	0.0373888			Control	1.07426	0.0779608	2.53312	0.166468	0.425043	0.0229915
	0.1mM Br	0.934898	0.0590765	2.4321	0.0703549	0.384699	0.0275072			0.1mM Br	1.11149	0.0567452	2.64081	0.197811	0.425012	0.0343954
	1mM Br	1.16032	0.0709989	2.38093	0.102513	0.48968	0.0406925			1mM Br	1.31448	0.0280681	2.37246	0.273019	0.565611	0.0526382
	LPS	0.624856	0.0571562	2.49409	0.142008	0.2546	0.037569			LPS	0.69856	0.113631	2.678	0.378896	0.280179	0.074837
	0.1mM Br + LPS	1.00586	0.0672273	2.60702	0.272904	0.388856	0.0198646			0.1mM Br + LPS	1.11535	0.0287225	2.70947	0.0928774	0.412524	0.0274249
	1mM Br + LPS	1.1415	0.108571	2.56601	0.230778	0.456264	0.071055			1mM Br + LPS	1.32966	0.167791	2.44272	0.165986	0.542313	0.0440783
	Figure 7A	ATP level					Figure 7B	p-AMPK		AMPK		pAMPK/AMPK
		Mean	SE					Mean	SE	Mean	SE	Mean	SE
	Control	615.743	50.7715				Control	0.475567	0.0282146	0.425416	0.0915721	1.20455	0.222618
	0.1mM Br	446.913	65.391				0.1mM Br	0.58202	0.194584	0.384987	0.117418	1.48694	0.0805475
	1mM Br	684.219	52.917				1mM Br	0.173555	0.0707273	0.38116	0.192667	0.529418	0.173272
	LPS	604.475	27.2661				LPS	0.393287	0.0768718	0.324521	0.0368773	1.18703	0.112853
	0.1mM Br + LPS	531.513	33.8534				0.1mM Br + LPS	0.6379	0.140917	0.385837	0.0688561	1.63123	0.0649439
	1mM Br + LPS	746.668	83.2268				1mM Br + LPS	0.130997	0.0442909	0.330734	0.0368922	0.380973	0.107939
